# Supplementary material for: Exploratory Analysis of the Microbiological Potential for Efficient Utilization of Fiber Between Lantang and Duroc Pigs
Source: Front Microbiol. 2018 Jun 22;9:1342. doi: 10.3389/fmicb.2018.01342 (PMC6023970; doi:10.3389/fmicb.2018.01342)
Supplement: Supplementary file 7 [file Data_Sheet_7.xlsx]

## Sheet: Sheet1
		Additional file 7:Table S1: P value before and after FDR correction about the KEGG database
		ko	pvalue	padj
		k01805	1.97908e-07	1.28829e-05
		k00844	0.00334696	0.0470341
		k00244	0.0023579	0.0036546
		k15770	0.000687786	0.0146907
		k10188	1.12607e-08	9.05493e-07
		k10189	5.86517e-05	0.00201703
		k10190	0.000205869	0.00554529
		k10540	6.72459e-17	3.67701e-14
		k10541	4.05323e-25	7.3877e-22
		k10542	7.77564e-07	4.4755e-05
		k10543	4.84715e-10	5.64753e-08
		k10439	0.00097366	0.0196457
		k10117	0.00014479	0.00435008
		k10118	1.33681e-06	7.09675e-05
		k10119	0.00195865	0.0317153
